# Supplementary material for: In Silico Neuroprotective Effects of Specific Rheum palmatum Metabolites on Parkinson’s Disease Targets
Source: Int J Mol Sci. 2023 Sep 11;24(18):13929. doi: 10.3390/ijms241813929 (PMC10530814; doi:10.3390/ijms241813929)
Supplement: Supplementary file 1 [file ijms-24-13929-s001.zip]

Archive with 1 entries (1 files):
- ijms-2535003-supplementary.pdf
